# Supplementary material for: Genomic Study of Chromosomally and Plasmid-Mediated Multidrug Resistance and Virulence Determinants in Klebsiella Pneumoniae Isolates Obtained from a Tertiary Hospital in Al-Kharj, KSA
Source: Antibiotics (Basel). 2022 Nov 6;11(11):1564. doi: 10.3390/antibiotics11111564 (PMC9686629; doi:10.3390/antibiotics11111564)
Supplement: Supplementary file 1 [file antibiotics-11-01564-s001.zip]

Archive with 2 entries (2 files):
- pathogenwatch-klepn-5ujhwk7sbtvv-ehssan2-metadata(2).csv
- Supplementary file.pdf
