# Supplementary material for: Genomic Study of Chromosomally and Plasmid-Mediated Multidrug Resistance and Virulence Determinants in Klebsiella Pneumoniae Isolates Obtained from a Tertiary Hospital in Al-Kharj, KSA
Source: Antibiotics (Basel). 2022 Nov 6;11(11):1564. doi: 10.3390/antibiotics11111564 (PMC9686629; doi:10.3390/antibiotics11111564)
Supplement: Supplementary file 1 [file antibiotics-11-01564-s001.zip › pathogenwatch-klepn-5ujhwk7sbtvv-ehssan2-metadata(2).csv]

NAME	DATE	ALTERNATIVE SAMPLE NAME 1	ALTERNATIVE SAMPLE NAME 2	SAMPLE ACCESSION	SECONDARY SAMPLE ACCESSION	PMID	COUNTRY	LOCATION	HOST	ISOLATION SOURCE	LATITUDE	LONGITUDE
ERR3891035	7th February 2018	222A		SAMEA6531298	ERS4295696		Saudi Arabia		Human	Human body sites or biosamples	23.71667	44.11667
ERR3891213	4th August 2018	124		SAMEA6531477	ERS4295874		Saudi Arabia		Human	Human body sites or biosamples	23.71667	44.11667
ERR3891159	11th June 2018	441-S		SAMEA6531423	ERS4295820		Saudi Arabia		Human	Human body sites or biosamples	23.71667	44.11667
ERR3891206	28th July 2018	105H		SAMEA6531470	ERS4295867		Saudi Arabia		Human	Human body sites or biosamples	23.71667	44.11667
ERR3891126	9th May 2018	450-S		SAMEA6531389	ERS4295787		Saudi Arabia		Human	Human body sites or biosamples	23.71667	44.11667
ERR3891192	14th July 2018	225		SAMEA6531456	ERS4295853		Saudi Arabia		Human	Human body sites or biosamples	23.71667	44.11667
ERR3891226	17th August 2018	105ARp		SAMEA6531490	ERS4295887		Saudi Arabia		Human	Human body sites or biosamples	23.71667	44.11667
ERR3891166	18th June 2018	19		SAMEA6531430	ERS4295827		Saudi Arabia		Human	Human body sites or biosamples	23.71667	44.11667
ERR3891003	6th January 2018	308		SAMEA6531266	ERS4295664		Saudi Arabia		Human	Human body sites or biosamples	23.71667	44.11667
ERR3891082	26th March 2018	409		SAMEA6531345	ERS4295743		Saudi Arabia		Human	Human body sites or biosamples	23.71667	44.11667
ERR3891191	13th July 2018	214		SAMEA6531455	ERS4295852		Saudi Arabia		Human	Human body sites or biosamples	23.71667	44.11667
ERR3891117	30th April 2018	401		SAMEA6531380	ERS4295778		Saudi Arabia		Human	Human body sites or biosamples	23.71667	44.11667
ERR3891139	22nd May 2018	312		SAMEA6531402	ERS4295800		Saudi Arabia		Human	Human body sites or biosamples	23.71667	44.11667
ERR3891157	9th June 2018	431		SAMEA6531421	ERS4295818		Saudi Arabia		Human	Human body sites or biosamples	23.71667	44.11667
ERR3891182	4th July 2018	100C		SAMEA6531446	ERS4295843		Saudi Arabia		Human	Human body sites or biosamples	23.71667	44.11667
ERR3891223	14th August 2018	339		SAMEA6531487	ERS4295884		Saudi Arabia		Human	Human body sites or biosamples	23.71667	44.11667
ERR3891231	22nd August 2018	329		SAMEA6531495	ERS4295892		Saudi Arabia		Human	Human body sites or biosamples	23.71667	44.11667
ERR3891005	8th January 2018	113A		SAMEA6531268	ERS4295666		Saudi Arabia		Human	Human body sites or biosamples	23.71667	44.11667
ERR3891138	21st May 2018	138		SAMEA6531401	ERS4295799		Saudi Arabia		Human	Human body sites or biosamples	23.71667	44.11667
ERR3891183	5th July 2018	105B		SAMEA6531447	ERS4295844		Saudi Arabia		Human	Human body sites or biosamples	23.71667	44.11667
ERR3891214	5th August 2018	425		SAMEA6531478	ERS4295875		Saudi Arabia		Human	Human body sites or biosamples	23.71667	44.11667
ERR3891189	11th July 2018	148		SAMEA6531453	ERS4295850		Saudi Arabia		Human	Human body sites or biosamples	23.71667	44.11667
ERR3891148	31st May 2018	361		SAMEA6531411	ERS4295809		Saudi Arabia		Human	Human body sites or biosamples	23.71667	44.11667
ERR3891152	4th June 2018	402		SAMEA6531415	ERS4295813		Saudi Arabia		Human	Human body sites or biosamples	23.71667	44.11667
ERR3891198	20th July 2018	303		SAMEA6531462	ERS4295859		Saudi Arabia		Human	Human body sites or biosamples	23.71667	44.11667
ERR3891062	6th March 2018	436		SAMEA6531325	ERS4295723		Saudi Arabia		Human	Human body sites or biosamples	23.71667	44.11667
ERR3891019	22nd January 2018	140		SAMEA6531282	ERS4295680		Saudi Arabia		Human	Human body sites or biosamples	23.71667	44.11667
ERR3891125	8th May 2018	451-S		SAMEA6531388	ERS4295786		Saudi Arabia		Human	Human body sites or biosamples	23.71667	44.11667
ERR3891084	28th March 2018	439		SAMEA6531347	ERS4295745		Saudi Arabia		Human	Human body sites or biosamples	23.71667	44.11667
ERR3891016	19th January 2018	171		SAMEA6531279	ERS4295677		Saudi Arabia		Human	Human body sites or biosamples	23.71667	44.11667
ERR3891074	18th March 2018	408		SAMEA6531337	ERS4295735		Saudi Arabia		Human	Human body sites or biosamples	23.71667	44.11667
ERR3891028	31st January 2018	105I		SAMEA6531291	ERS4295689		Saudi Arabia		Human	Human body sites or biosamples	23.71667	44.11667
ERR3891124	7th May 2018	453		SAMEA6531387	ERS4295785		Saudi Arabia		Human	Human body sites or biosamples	23.71667	44.11667
ERR3891113	26th April 2018	447-S		SAMEA6531376	ERS4295774		Saudi Arabia		Human	Human body sites or biosamples	23.71667	44.11667
ERR3891093	6th April 2018	360		SAMEA6531356	ERS4295754		Saudi Arabia		Human	Human body sites or biosamples	23.71667	44.11667
ERR3891150	2nd June 2018	95A		SAMEA6531413	ERS4295811		Saudi Arabia		Human	Human body sites or biosamples	23.71667	44.11667
ERR3891083	27th March 2018	422		SAMEA6531346	ERS4295744		Saudi Arabia		Human	Human body sites or biosamples	23.71667	44.11667
ERR3891161	13th June 2018	3		SAMEA6531425	ERS4295822		Saudi Arabia		Human	Human body sites or biosamples	23.71667	44.11667
ERR3891059	3rd March 2018	390		SAMEA6531322	ERS4295720		Saudi Arabia		Human	Human body sites or biosamples	23.71667	44.11667
ERR3891222	13th August 2018	29Crp		SAMEA6531486	ERS4295883		Saudi Arabia		Human	Human body sites or biosamples	23.71667	44.11667
ERR3891079	23rd March 2018	357		SAMEA6531342	ERS4295740		Saudi Arabia		Human	Human body sites or biosamples	23.71667	44.11667
ERR3891160	12th June 2018	99A		SAMEA6531424	ERS4295821		Saudi Arabia		Human	Human body sites or biosamples	23.71667	44.11667
ERR3891184	6th July 2018	105C		SAMEA6531448	ERS4295845		Saudi Arabia		Human	Human body sites or biosamples	23.71667	44.11667
ERR3891173	25th June 2018	30pp		SAMEA6531437	ERS4295834		Saudi Arabia		Human	Human body sites or biosamples	23.71667	44.11667
ERR3891014	17th January 2018	240		SAMEA6531277	ERS4295675		Saudi Arabia		Human	Human body sites or biosamples	23.71667	44.11667
ERR3891066	10th March 2018	376		SAMEA6531329	ERS4295727		Saudi Arabia		Human	Human body sites or biosamples	23.71667	44.11667
ERR3891115	28th April 2018	371		SAMEA6531378	ERS4295776		Saudi Arabia		Human	Human body sites or biosamples	23.71667	44.11667
ERR3891133	16th May 2018	471		SAMEA6531396	ERS4295794		Saudi Arabia		Human	Human body sites or biosamples	23.71667	44.11667
ERR3891219	10th August 2018	442S		SAMEA6531483	ERS4295880		Saudi Arabia		Human	Human body sites or biosamples	23.71667	44.11667
ERR3891179	1st July 2018	54		SAMEA6531443	ERS4295840		Saudi Arabia		Human	Human body sites or biosamples	23.71667	44.11667
ERR3891195	17th July 2018	247		SAMEA6531459	ERS4295856		Saudi Arabia		Human	Human body sites or biosamples	23.71667	44.11667
ERR3891034	6th February 2018	197		SAMEA6531297	ERS4295695		Saudi Arabia		Human	Human body sites or biosamples	23.71667	44.11667
ERR3891121	4th May 2018	458		SAMEA6531384	ERS4295782		Saudi Arabia		Human	Human body sites or biosamples	23.71667	44.11667
ERR3891064	8th March 2018	337		SAMEA6531327	ERS4295725		Saudi Arabia		Human	Human body sites or biosamples	23.71667	44.11667
ERR3891099	12th April 2018	443-S		SAMEA6531362	ERS4295760		Saudi Arabia		Human	Human body sites or biosamples	23.71667	44.11667
ERR3891037	9th February 2018	199		SAMEA6531300	ERS4295698		Saudi Arabia		Human	Human body sites or biosamples	23.71667	44.11667
ERR3891141	24th May 2018	365		SAMEA6531404	ERS4295802		Saudi Arabia		Human	Human body sites or biosamples	23.71667	44.11667
ERR3891018	21st January 2018	105G		SAMEA6531281	ERS4295679		Saudi Arabia		Human	Human body sites or biosamples	23.71667	44.11667
ERR3891036	8th February 2018	318		SAMEA6531299	ERS4295697		Saudi Arabia		Human	Human body sites or biosamples	23.71667	44.11667
ERR3891193	15th July 2018	231		SAMEA6531457	ERS4295854		Saudi Arabia		Human	Human body sites or biosamples	23.71667	44.11667
ERR3891095	8th April 2018	397		SAMEA6531358	ERS4295756		Saudi Arabia		Human	Human body sites or biosamples	23.71667	44.11667
ERR3891100	13th April 2018	331		SAMEA6531363	ERS4295761		Saudi Arabia		Human	Human body sites or biosamples	23.71667	44.11667
ERR3891217	8th August 2018	343		SAMEA6531481	ERS4295878		Saudi Arabia		Human	Human body sites or biosamples	23.71667	44.11667
ERR3891094	7th April 2018	381		SAMEA6531357	ERS4295755		Saudi Arabia		Human	Human body sites or biosamples	23.71667	44.11667
ERR3891209	31st July 2018	105A		SAMEA6531473	ERS4295870		Saudi Arabia		Human	Human body sites or biosamples	23.71667	44.11667
ERR3891162	14th June 2018	5		SAMEA6531426	ERS4295823		Saudi Arabia		Human	Human body sites or biosamples	23.71667	44.11667
ERR3891004	7th January 2018	36A		SAMEA6531267	ERS4295665		Saudi Arabia		Human	Human body sites or biosamples	23.71667	44.11667
ERR3891010	13th January 2018	169		SAMEA6531273	ERS4295671		Saudi Arabia		Human	Human body sites or biosamples	23.71667	44.11667
ERR3891225	16th August 2018	105F		SAMEA6531489	ERS4295886		Saudi Arabia		Human	Human body sites or biosamples	23.71667	44.11667
ERR3891154	6th June 2018	467		SAMEA6531417	ERS4295815		Saudi Arabia		Human	Human body sites or biosamples	23.71667	44.11667
ERR3891143	26th May 2018	434		SAMEA6531406	ERS4295804		Saudi Arabia		Human	Human body sites or biosamples	23.71667	44.11667
ERR3891109	22nd April 2018	386		SAMEA6531372	ERS4295770		Saudi Arabia		Human	Human body sites or biosamples	23.71667	44.11667
ERR3891230	21st August 2018	235		SAMEA6531494	ERS4295891		Saudi Arabia		Human	Human body sites or biosamples	23.71667	44.11667
ERR3891197	19th July 2018	301B		SAMEA6531461	ERS4295858		Saudi Arabia		Human	Human body sites or biosamples	23.71667	44.11667
ERR3891107	20th April 2018	332		SAMEA6531370	ERS4295768		Saudi Arabia		Human	Human body sites or biosamples	23.71667	44.11667
ERR3891145	28th May 2018	330		SAMEA6531408	ERS4295806		Saudi Arabia		Human	Human body sites or biosamples	23.71667	44.11667
ERR3891174	26th June 2018	31B		SAMEA6531438	ERS4295835		Saudi Arabia		Human	Human body sites or biosamples	23.71667	44.11667
ERR3891134	17th May 2018	472		SAMEA6531397	ERS4295795		Saudi Arabia		Human	Human body sites or biosamples	23.71667	44.11667
ERR3891056	28th February 2018	336		SAMEA6531319	ERS4295717		Saudi Arabia		Human	Human body sites or biosamples	23.71667	44.11667
ERR3891186	8th July 2018	112A		SAMEA6531450	ERS4295847		Saudi Arabia		Human	Human body sites or biosamples	23.71667	44.11667
DRR065611	2011	SAMD00055765		SAMD00055765	DRS040046		Saudi Arabia		Human		23.71667	44.11667
ERR3891025	28th January 2018	191		SAMEA6531288	ERS4295686		Saudi Arabia		Human	Human body sites or biosamples	23.71667	44.11667
ERR3891175	27th June 2018	36B		SAMEA6531439	ERS4295836		Saudi Arabia		Human	Human body sites or biosamples	23.71667	44.11667
ERR3891177	29th June 2018	48A		SAMEA6531441	ERS4295838		Saudi Arabia		Human	Human body sites or biosamples	23.71667	44.11667
ERR3891144	27th May 2018	164		SAMEA6531407	ERS4295805		Saudi Arabia		Human	Human body sites or biosamples	23.71667	44.11667
ERR3891090	3rd April 2018	423		SAMEA6531353	ERS4295751		Saudi Arabia		Human	Human body sites or biosamples	23.71667	44.11667
ERR3891013	16th January 2018	170		SAMEA6531276	ERS4295674		Saudi Arabia		Human	Human body sites or biosamples	23.71667	44.11667
ERR3891000	3rd January 2018	307		SAMEA6531263	ERS4295661		Saudi Arabia		Human	Human body sites or biosamples	23.71667	44.11667
ERR3891168	20th June 2018	26b		SAMEA6531432	ERS4295829		Saudi Arabia		Human	Human body sites or biosamples	23.71667	44.11667
ERR3891142	25th May 2018	432		SAMEA6531405	ERS4295803		Saudi Arabia		Human	Human body sites or biosamples	23.71667	44.11667
ERR3891104	17th April 2018	413		SAMEA6531367	ERS4295765		Saudi Arabia		Human	Human body sites or biosamples	23.71667	44.11667
ERR3891188	10th July 2018	113B		SAMEA6531452	ERS4295849		Saudi Arabia		Human	Human body sites or biosamples	23.71667	44.11667
ERR3891135	18th May 2018	26C		SAMEA6531398	ERS4295796		Saudi Arabia		Human	Human body sites or biosamples	23.71667	44.11667
ERR3891194	16th July 2018	242F		SAMEA6531458	ERS4295855		Saudi Arabia		Human	Human body sites or biosamples	23.71667	44.11667
ERR3891232	23rd August 2018	207B		SAMEA6531496	ERS4295893		Saudi Arabia		Human	Human body sites or biosamples	23.71667	44.11667
ERR3891136	19th May 2018	125		SAMEA6531399	ERS4295797		Saudi Arabia		Human	Human body sites or biosamples	23.71667	44.11667
ERR3891080	24th March 2018	378		SAMEA6531343	ERS4295741		Saudi Arabia		Human	Human body sites or biosamples	23.71667	44.11667
ERR3891009	12th January 2018	309		SAMEA6531272	ERS4295670		Saudi Arabia		Human	Human body sites or biosamples	23.71667	44.11667
ERR3891190	12th July 2018	153		SAMEA6531454	ERS4295851		Saudi Arabia		Human	Human body sites or biosamples	23.71667	44.11667
ERR3891105	18th April 2018	426		SAMEA6531368	ERS4295766		Saudi Arabia		Human	Human body sites or biosamples	23.71667	44.11667
ERR3891029	1st February 2018	194C		SAMEA6531292	ERS4295690		Saudi Arabia		Human	Human body sites or biosamples	23.71667	44.11667
ERR3891211	2nd August 2018	410		SAMEA6531475	ERS4295872		Saudi Arabia		Human	Human body sites or biosamples	23.71667	44.11667
ERR3891002	5th January 2018	201PPP		SAMEA6531265	ERS4295663		Saudi Arabia		Human	Human body sites or biosamples	23.71667	44.11667
ERR3891039	11th February 2018	319		SAMEA6531302	ERS4295700		Saudi Arabia		Human	Human body sites or biosamples	23.71667	44.11667
ERR3891088	1st April 2018	380		SAMEA6531351	ERS4295749		Saudi Arabia		Human	Human body sites or biosamples	23.71667	44.11667
ERR3891170	22nd June 2018	29B		SAMEA6531434	ERS4295831		Saudi Arabia		Human	Human body sites or biosamples	23.71667	44.11667
ERR3891128	11th May 2018	464		SAMEA6531391	ERS4295789		Saudi Arabia		Human	Human body sites or biosamples	23.71667	44.11667
ERR3891212	3rd August 2018	435		SAMEA6531476	ERS4295873		Saudi Arabia		Human	Human body sites or biosamples	23.71667	44.11667
ERR3891207	29th July 2018	105K		SAMEA6531471	ERS4295868		Saudi Arabia		Human	Human body sites or biosamples	23.71667	44.11667
ERR3891122	5th May 2018	457		SAMEA6531385	ERS4295783		Saudi Arabia		Human	Human body sites or biosamples	23.71667	44.11667
ERR3891021	24th January 2018	210		SAMEA6531284	ERS4295682		Saudi Arabia		Human	Human body sites or biosamples	23.71667	44.11667
ERR3891221	12th August 2018	404		SAMEA6531485	ERS4295882		Saudi Arabia		Human	Human body sites or biosamples	23.71667	44.11667
ERR3891097	10th April 2018	398		SAMEA6531360	ERS4295758		Saudi Arabia		Human	Human body sites or biosamples	23.71667	44.11667
ERR3891123	6th May 2018	456		SAMEA6531386	ERS4295784		Saudi Arabia		Human	Human body sites or biosamples	23.71667	44.11667
ERR3891058	2nd March 2018	375		SAMEA6531321	ERS4295719		Saudi Arabia		Human	Human body sites or biosamples	23.71667	44.11667
ERR3891127	10th May 2018	462		SAMEA6531390	ERS4295788		Saudi Arabia		Human	Human body sites or biosamples	23.71667	44.11667
ERR3891131	14th May 2018	469		SAMEA6531394	ERS4295792		Saudi Arabia		Human	Human body sites or biosamples	23.71667	44.11667
ERR3891187	9th July 2018	112B		SAMEA6531451	ERS4295848		Saudi Arabia		Human	Human body sites or biosamples	23.71667	44.11667
ERR3891205	27th July 2018	112C		SAMEA6531469	ERS4295866		Saudi Arabia		Human	Human body sites or biosamples	23.71667	44.11667
ERR3891022	25th January 2018	314		SAMEA6531285	ERS4295683		Saudi Arabia		Human	Human body sites or biosamples	23.71667	44.11667
ERR3891200	22nd July 2018	305		SAMEA6531464	ERS4295861		Saudi Arabia		Human	Human body sites or biosamples	23.71667	44.11667
ERR3891031	3rd February 2018	195A		SAMEA6531294	ERS4295692		Saudi Arabia		Human	Human body sites or biosamples	23.71667	44.11667
ERR3891147	30th May 2018	368		SAMEA6531410	ERS4295808		Saudi Arabia		Human	Human body sites or biosamples	23.71667	44.11667
ERR3891216	7th August 2018	391		SAMEA6531480	ERS4295877		Saudi Arabia		Human	Human body sites or biosamples	23.71667	44.11667
ERR3891054	26th February 2018	418		SAMEA6531317	ERS4295715		Saudi Arabia		Human	Human body sites or biosamples	23.71667	44.11667
ERR3891040	12th February 2018	320		SAMEA6531303	ERS4295701		Saudi Arabia		Human	Human body sites or biosamples	23.71667	44.11667
ERR3891156	8th June 2018	433		SAMEA6531420	ERS4295817		Saudi Arabia		Human	Human body sites or biosamples	23.71667	44.11667
ERR3891069	13th March 2018	437		SAMEA6531332	ERS4295730		Saudi Arabia		Human	Human body sites or biosamples	23.71667	44.11667
ERR3891089	2nd April 2018	394		SAMEA6531352	ERS4295750		Saudi Arabia		Human	Human body sites or biosamples	23.71667	44.11667
ERR3891041	13th February 2018	334		SAMEA6531304	ERS4295702		Saudi Arabia		Human	Human body sites or biosamples	23.71667	44.11667
K7_contigs
k6_contigs
K8_contigs
K16_contigs
